# Supplementary material for: IPSC-Derived Astrocytes Contribute to In Vitro Modeling of Parkinson’s Disease Caused by the GBA1 N370S Mutation
Source: Int J Mol Sci. 2023 Dec 26;25(1):327. doi: 10.3390/ijms25010327 (PMC10779194; doi:10.3390/ijms25010327)
Supplement: Supplementary file 1 [file ijms-25-00327-s001.zip]

Archive with 3 entries (3 files):
- epi.jpg
- myco.jpg
- Supplementary Material FS1.pdf
